# Supplementary material for: Comparative Transcriptomics Reveals an Extracellular Worm Argonaute as an Ancestral Regulator of LTR Retrotransposons
Source: Genome Biol Evol. 2026 May 8;18(5):evag117. doi: 10.1093/gbe/evag117 (PMC13195028; doi:10.1093/gbe/evag117)
Supplement: evag117_Supplementary_Data [file evag117_supplementary_data.zip]

Archive with 2 entries (2 files):
- GBE Supplementary Figures.pdf
- GBE Supplementary Tables.xlsx
